# Supplementary material for: Treatment and Outcomes of Tusk Fractures in Managed African Savanna and Asian Elephants (Loxodonta africana and Elephas maximus) across Five Continents
Source: Animals (Basel). 2022 Apr 27;12(9):1125. doi: 10.3390/ani12091125 (PMC9100196; doi:10.3390/ani12091125)
Supplement: Supplementary file 1 [file animals-12-01125-s001.zip]

Archive with 1 entries (1 files):
- Supplementary File S1 Management and Outcomes.pdf
